# Supplementary material for: Immune-Mediated Inflammation May Contribute to the Pathogenesis of Cardiovascular Disease in Mucopolysaccharidosis Type I
Source: PLoS One. 2016 Mar 17;11(3):e0150850. doi: 10.1371/journal.pone.0150850 (PMC4795702; doi:10.1371/journal.pone.0150850)
Supplement: S1 Table — The full list of mRNA probes showing significant (p-value ≤ 0.05) and greater than 2-fold level of upregulation in IDUA-/- canine arteries, compared to controls. Note that some genes are represented more than once due to existence of multiple mRNA probes per gene. (XLSX) [file pone.0150850.s007.xlsx]

## Sheet: Sheet1
Fold Change	ProbeName	gene_symbol	SystematicName	Description
27.1255	A_11_P126571	GPNMB	XM_858105	gb|PREDICTED: Canis familiaris similar to glycoprotein (transmembrane) nmb isoform b precursor, transcript variant 3 (LOC482355), mRNA [XM_858105]
20.2449	A_11_P0000026828	GPNMB	XM_858105	gb|PREDICTED: Canis familiaris similar to glycoprotein (transmembrane) nmb isoform b precursor, transcript variant 3 (LOC482355), mRNA [XM_858105]
12.4324	A_11_P051471	ENSCAFT00000039657	ENSCAFT00000039657	ens|Osteopontin (Fragment). [Source:Uniprot/SPTREMBL;Acc:Q3HTT3] [ENSCAFT00000039657]
11.9264	A_11_P0000023605	CSTB	XM_535601	gb|PREDICTED: Canis familiaris similar to Cystatin B (Liver thiol proteinase inhibitor) (CPI-B) (Stefin B) (LOC478424), mRNA [XM_535601]
11.5664	A_11_P051466	ENSCAFT00000039661	ENSCAFT00000039661	ens|Osteopontin (Fragment). [Source:Uniprot/SPTREMBL;Acc:Q3HTT3] [ENSCAFT00000039661]
10.5063	A_11_P0000040496	DLA-DRA1	ENSCAFT00000001254	ens|MHC class II DR alpha chain [Source:RefSeq_peptide;Acc:NP_001011723] [ENSCAFT00000001254]
10.2199	A_11_P0000020076	CLU	NM_001003370	ref|Canis lupus familiaris clusterin (CLU), mRNA [NM_001003370]
9.59519	A_11_P204503	CLU	NM_001003370	ref|Canis lupus familiaris clusterin (CLU), mRNA [NM_001003370]
9.46443	A_11_P153528	CTSK	ENSCAFT00000035613	ens|Cathepsin K precursor (EC 3.4.22.38). [Source:Uniprot/SWISSPROT;Acc:Q3ZKN1] [ENSCAFT00000035613]
8.98474	A_11_P0000038755	TC71707	TC71707	tc|Q49RE5_CANFA (Q49RE5) Cytochrome b, partial (35%) [TC71707]
7.76568	A_11_P061616	CSTB	XM_535601	gb|PREDICTED: Canis familiaris similar to Cystatin B (Liver thiol proteinase inhibitor) (CPI-B) (Stefin B) (LOC478424), mRNA [XM_535601]
7.58704	A_11_P127701	LOC479746	XM_536874	gb|PREDICTED: Canis familiaris similar to Ferritin light chain 2 (Ferritin L subunit 2) (Ferritin subunit LG) (LOC479746), mRNA [XM_536874]
7.0221	A_11_P079922	TC57368	TC57368	tc|HUMLPLSTN2 L-plastin {Homo sapiens} (exp=-1; wgp=0; cg=0), complete [TC57368]
6.97514	A_11_P172008	GPNMB	XM_858105	gb|PREDICTED: Canis familiaris similar to glycoprotein (transmembrane) nmb isoform b precursor, transcript variant 3 (LOC482355), mRNA [XM_858105]
6.96753	A_11_P150433	CLU	NM_001003370	ref|Canis lupus familiaris clusterin (CLU), mRNA [NM_001003370]
6.94731	A_11_P0000019865	CD86	NM_001003146	ref|Canis lupus familiaris CD86 molecule (CD86), mRNA [NM_001003146]
6.769	A_11_P127081	DR104862	DR104862	gb|JHU074C02L874 Canine cardiovascular system biased cDNA Canis familiaris cDNA, mRNA sequence [DR104862]
6.7378	A_11_P050551	FTL	NM_001024636	ref|Canis lupus familiaris ferritin, light polypeptide (FTL), mRNA [NM_001024636]
6.7185	A_11_P0000019666	CTSS	NM_001002938	ref|Canis lupus familiaris cathepsin S (CTSS), mRNA [NM_001002938]
6.70449	A_11_P054976	CLU	NM_001003370	ref|Canis lupus familiaris clusterin (CLU), mRNA [NM_001003370]
6.67725	A_11_P153108	APOE	XM_847504	gb|PREDICTED: Canis familiaris apolipoprotein E, transcript variant 2 (APOE), mRNA [XM_847504]
6.6655	A_11_P050061	CTSK	NM_001033996	ref|Canis lupus familiaris cathepsin K (CTSK), mRNA [NM_001033996]
6.6552	A_11_P050061	CTSK	NM_001033996	ref|Canis lupus familiaris cathepsin K (CTSK), mRNA [NM_001033996]
6.60454	A_11_P120406	LGMN	XM_537355	gb|PREDICTED: Canis familiaris similar to Legumain precursor (Asparaginyl endopeptidase) (Protease, cysteine 1), transcript variant 1 (LOC480232), mRNA [XM_537355]
6.45327	A_11_P050061	CTSK	NM_001033996	ref|Canis lupus familiaris cathepsin K (CTSK), mRNA [NM_001033996]
6.42299	A_11_P055246	DLA-DRB1	NM_001014768	ref|Canis lupus familiaris MHC class II DLA DRB1 beta chain (DLA-DRB1), mRNA [NM_001014768]
6.19273	A_11_P138526	FTL	NM_001024636	ref|Canis lupus familiaris ferritin, light polypeptide (FTL), mRNA [NM_001024636]
6.17844	A_11_P050061	CTSK	NM_001033996	ref|Canis lupus familiaris cathepsin K (CTSK), mRNA [NM_001033996]
6.05521	A_11_P116391	TYRP1	XM_859450	gb|PREDICTED: Canis familiaris tyrosinase-related protein 1, transcript variant 3 (TYRP1), mRNA [XM_859450]
6.02624	A_11_P050061	CTSK	NM_001033996	ref|Canis lupus familiaris cathepsin K (CTSK), mRNA [NM_001033996]
6.01293	A_11_P218663	BPI	XM_534417	gb|PREDICTED: Canis familiaris similar to Bactericidal permeability-increasing protein precursor (BPI) (CAP 57), transcript variant 1 (LOC477226), mRNA [XM_534417]
6.00616	A_11_P0000040497	CTSB	XM_543203	gb|PREDICTED: Canis familiaris similar to cathepsin B preproprotein (LOC486077), mRNA [XM_543203]
5.83302	A_11_P154853	TC50899	TC50899	tc|Q9N2I5_FELCA (Q9N2I5) CD16, partial (86%) [TC50899]
5.82779	A_11_P0000015558	TC62836	TC62836	tc|FCU92795 fusin {Felis catus} (exp=-1; wgp=0; cg=0), partial (25%) [TC62836]
5.72709	A_11_P221458	LGMN	XM_537355	gb|PREDICTED: Canis familiaris similar to Legumain precursor (Asparaginyl endopeptidase) (Protease, cysteine 1), transcript variant 1 (LOC480232), mRNA [XM_537355]
5.68018	A_11_P052641	DLA-DQB1	NM_001014381	ref|Canis lupus familiaris major histocompatibility complex, class II, DQ beta 1 (DLA-DQB1), mRNA [NM_001014381]
5.66013	A_11_P0000027220	CSGALNACT1	XM_539946	gb|PREDICTED: Canis familiaris similar to chondroitin beta1,4 N-acetylgalactosaminyltransferase (LOC482831), mRNA [XM_539946]
5.65057	A_11_P0000019868	MT2A	NM_001003149	ref|Canis lupus familiaris metallothionein 2A (MT2A), mRNA [NM_001003149]
5.4935	A_11_P155573	TC51307	TC51307	Unknown
5.33106	A_11_P138311	TGM2	XM_542991	gb|PREDICTED: Canis familiaris similar to Protein-glutamine gamma-glutamyltransferase (Tissue transglutaminase) (TGase C) (TGC) (TG(C)) (Tranglutaminase 2) (TGase-H) (LOC485867), mRNA [XM_542991]
5.30562	A_11_P0000021815	SMOC2	XM_858080	gb|PREDICTED: Canis familiaris similar to secreted modular calcium-binding protein 2, transcript variant 2 (LOC476270), mRNA [XM_858080]
5.19021	A_11_P117097	ASAH1	XM_540012	gb|PREDICTED: Canis familiaris similar to N-acylsphingosine amidohydrolase (acid ceramidase) 1 preproprotein isoform a (LOC482897), mRNA [XM_540012]
5.15248	A_11_P0000021957	APOE	ENSCAFT00000007432	ens|Apolipoprotein E (Apo-E). [Source:Uniprot/SWISSPROT;Acc:P18649] [ENSCAFT00000007432]
5.1037	A_11_P161958	TC54889	TC54889	Unknown
5.06946	A_11_P0000020177	DLA-DRA1	NM_001011723	ref|Canis lupus familiaris MHC class II DR alpha chain (DLA-DRA1), mRNA [NM_001011723]
4.98441	A_11_P190983	RRAGD	XM_532231	gb|PREDICTED: Canis familiaris similar to Ras-related GTP binding D (LOC474994), mRNA [XM_532231]
4.92126	A_11_P054921	E02824	E02824	gb|LIB30321_005_G04_SP6_1 LIB30321 Canis familiaris cDNA clone LIB30321_005_G04, mRNA sequence [DN272439]
4.91153	A_11_P091881	RRAGD	XM_532231	gb|PREDICTED: Canis familiaris similar to Ras-related GTP binding D (LOC474994), mRNA [XM_532231]
4.90187	A_11_P113656	TYROBP	XM_533687	gb|PREDICTED: Canis familiaris similar to TYRO protein tyrosine kinase binding protein isoform 2 precursor (LOC476477), mRNA [XM_533687]
4.88221	A_11_P052101	FTH1	ENSCAFT00000025200	ens|Ferritin heavy chain (EC 1.16.3.1) (Ferritin H subunit). [Source:Uniprot/SWISSPROT;Acc:Q95MP7] [ENSCAFT00000025200]
4.87764	A_11_P090656	AIF1	DR104668	gb|JHU070C05L835 Canine cardiovascular system biased cDNA Canis familiaris cDNA similar to Hs allograft inflammatory factor 1 (AIF1), transcript variant 3, mRNA sequence [DR104668]
4.83148	A_11_P0000020524	TYRP1	ENSCAFT00000038892	ens|Tyrosinase-related protein 1 (Fragment). [Source:Uniprot/SPTREMBL;Acc:Q95J87] [ENSCAFT00000038892]
4.79479	A_11_P0000014488	RGS1	XM_853197	gb|PREDICTED: Canis familiaris similar to Regulator of G-protein signaling 1 (RGS1) (Early response protein 1R20) (B-cell activation protein BL34), transcript variant 2 (LOC488585), mRNA [XM_853197]
4.71633	A_11_P177303	DLA-DRB1	NM_001014768	ref|Canis lupus familiaris MHC class II DLA DRB1 beta chain (DLA-DRB1), mRNA [NM_001014768]
4.59402	A_11_P192543	APOE	ENSCAFT00000007432	ens|Apolipoprotein E (Apo-E). [Source:Uniprot/SWISSPROT;Acc:P18649] [ENSCAFT00000007432]
4.5933	A_11_P050976	CTSA	NM_001109915	ref|Canis lupus familiaris cathepsin A (CTSA), mRNA [NM_001109915]
4.5613	A_11_P0000023402	C1QA	XM_535367	gb|PREDICTED: Canis familiaris similar to Complement C1q subcomponent, A chain precursor (LOC478194), mRNA [XM_535367]
4.55815	A_11_P124696	PTPRC	XM_547374	gb|PREDICTED: Canis familiaris similar to protein tyrosine phosphatase, receptor type, C isoform 3 precursor (LOC490255), mRNA [XM_547374]
4.51923	A_11_P200133	FTL	ENSCAFT00000006220	ens|Ferritin light chain (Ferritin L subunit). [Source:Uniprot/SWISSPROT;Acc:Q53VB8] [ENSCAFT00000006220]
4.50422	A_11_P130296	DR103049	DR103049	gb|JHU009F05L773 Canine cardiovascular system biased cDNA Canis familiaris cDNA similar to Hs brain abundant, membrane attached signal protein 1 (BASP1), mRNA sequence [DR103049]
4.47668	A_11_P071096	FTH1	NM_001003080	ref|Canis lupus familiaris ferritin, heavy polypeptide 1 (FTH1), mRNA [NM_001003080]
4.46902	A_11_P0000030399	MGP	XM_848662	gb|PREDICTED: Canis familiaris similar to Matrix Gla-protein precursor (MGP) (LOC611039), mRNA [XM_848662]
4.44371	A_11_P212903	CLU	NM_001003370	ref|Canis lupus familiaris clusterin (CLU), mRNA [NM_001003370]
4.38556	A_11_P050026	FTH1	NM_001003080	ref|Canis lupus familiaris ferritin, heavy polypeptide 1 (FTH1), mRNA [NM_001003080]
4.31189	A_11_P093756	SERPINA1	ENSCAFT00000036554	ens|Alpha 1 antitrypsin. [Source:Uniprot/SPTREMBL;Acc:A1ILJ0] [ENSCAFT00000036554]
4.27267	A_11_P208293	TC75226	TC75226	tc|Q2EN75_PIG (Q2EN75) S100 calcium-binding protein A6, complete [TC75226]
4.2203	A_11_P0000039977	TC47216	TC47216	tc|Q9SBM1_VOLCA (Q9SBM1) Hydroxyproline-rich glycoprotein DZ-HRGP precursor, partial (6%) [TC47216]
4.19156	A_11_P183788	B2M	XM_535458	gb|PREDICTED: Canis familiaris similar to beta-2-microglobulin precursor, transcript variant 2 (LOC478284), mRNA [XM_535458]
4.16251	A_11_P076551	DNASE2	XM_533902	gb|PREDICTED: Canis familiaris similar to Deoxyribonuclease II alpha precursor (DNase II alpha) (Acid DNase) (Lysosomal DNase II) (LOC476697), mRNA [XM_533902]
4.09952	A_11_P148593	DNASE2	XM_533902	gb|PREDICTED: Canis familiaris similar to Deoxyribonuclease II alpha precursor (DNase II alpha) (Acid DNase) (Lysosomal DNase II) (LOC476697), mRNA [XM_533902]
4.00609	A_11_P0000038961	AMICA1	XM_848338	gb|PREDICTED: Canis familiaris similar to Junctional adhesion molecule-like precursor (Dendritic-cell specific protein CREA7-1) (Adhesion molecule interacting with CXADR antigen 1) (LOC610790), mRNA [XM_848338]
4.00391	A_11_P169828	TC58757	TC58757	tc|AF361946 RING zinc finger protein SMRZ {Homo sapiens} (exp=-1; wgp=0; cg=0), partial (17%) [TC58757]
3.92001	A_11_P0000020009	CCL2	NM_001003297	ref|Canis lupus familiaris chemokine (C-C motif) ligand 2 (CCL2), mRNA [NM_001003297]
3.91943	A_11_P0000041200	CX001416	CX001416	gb|iv40h09.g1 Left Cardiac Ventricle (DOGEST7) Canis familiaris cDNA, mRNA sequence [CX001416]
3.84995	A_11_P158593	ASAH1	XM_540012	gb|PREDICTED: Canis familiaris similar to N-acylsphingosine amidohydrolase (acid ceramidase) 1 preproprotein isoform a (LOC482897), mRNA [XM_540012]
3.82332	A_11_P170338	LCP1	XM_843311	gb|PREDICTED: Canis familiaris similar to L-plastin (Lymphocyte cytosolic protein 1) (LCP-1) (LC64P), transcript variant 2 (LOC476921), mRNA [XM_843311]
3.80609	A_11_P159623	FTH1	NM_001003080	ref|Canis lupus familiaris ferritin, heavy polypeptide 1 (FTH1), mRNA [NM_001003080]
3.80468	A_11_P0000015314	DN392660	DN392660	gb|LIB3934-026-A1-K1-F6 LIB3934 Canis familiaris cDNA clone CLN12934247, mRNA sequence [DN392660]
3.78769	A_11_P201618	MT1F	ENSCAFT00000014488	ens|Metallothionein-1 (MT-1) (Metallothionein-I) (MT-I). [Source:Uniprot/SWISSPROT;Acc:O19000] [ENSCAFT00000014488]
3.784	A_11_P066046	FABP5L2	XM_535112	gb|PREDICTED: Canis familiaris similar to Fatty acid-binding protein, epidermal (E-FABP) (Psoriasis-associated fatty acid-binding protein homolog) (PA-FABP) (LOC477923), mRNA [XM_535112]
3.77106	A_11_P059261	FTH1	NM_001003080	ref|Canis lupus familiaris ferritin, heavy polypeptide 1 (FTH1), mRNA [NM_001003080]
3.72942	A_11_P192703	TC69325	TC69325	Unknown
3.69737	A_11_P0000014556	LAPTM5	XM_544450	gb|PREDICTED: Canis familiaris similar to Lysosomal-associated multitransmembrane protein (Retinoic acid-inducible E3 protein) (HA1520) (LOC487324), mRNA [XM_544450]
3.66645	A_11_P137371	PSAP	XM_856497	gb|PREDICTED: Canis familiaris similar to prosaposin, transcript variant 6 (LOC479240), mRNA [XM_856497]
3.63323	A_11_P099851	S100A6	DR106627	gb|JHU119C09L773 Canine cardiovascular system biased cDNA Canis familiaris cDNA similar to Hs S100 calcium binding protein A6 (calcyclin) (S100A6), mRNA sequence [DR106627]
3.62556	A_11_P053433	CTSC	AF060171	gb|Canis familiaris dipeptidyl peptidase I mRNA, partial cds. [AF060171]
3.59057	A_11_P212868	FTH1	NM_001003080	ref|Canis lupus familiaris ferritin, heavy polypeptide 1 (FTH1), mRNA [NM_001003080]
3.58141	A_11_P0000015138	WISP2	XM_848514	gb|PREDICTED: Canis familiaris similar to WNT1 inducible signaling pathway protein 2 precursor (WISP-2) (Connective tissue growth factor-like protein) (CTGF-L) (Connective tissue growth factor-related protein 58) (LOC610928), mRNA [XM_848514]
3.57569	A_11_P0000024116	CTSH	XM_536212	gb|PREDICTED: Canis familiaris similar to Cathepsin H precursor (LOC479065), mRNA [XM_536212]
3.56944	A_11_P050371	NPC2	NM_001003242	ref|Canis lupus familiaris Niemann-Pick disease, type C2 (NPC2), mRNA [NM_001003242]
3.56441	A_11_P125696	ENPP5	XM_538945	gb|PREDICTED: Canis familiaris similar to ectonucleotide pyrophosphatase [XM_538945]
3.56387	A_11_P090661	AIF1	DR104668	gb|JHU070C05L835 Canine cardiovascular system biased cDNA Canis familiaris cDNA similar to Hs allograft inflammatory factor 1 (AIF1), transcript variant 3, mRNA sequence [DR104668]
3.52403	A_11_P152203	TC49397	TC49397	tc|GDIS_BOVIN (Q9TU03) Rho GDP-dissociation inhibitor 2 (Rho GDI 2) (Rho-GDI beta) (Ly-GDI) (D4-GDP-dissociation inhibitor) (D4-GDI), partial (28%) [TC49397]
3.47746	A_11_P225338	RNASET2	DR108659	gb|JHU168G09L742 Canine cardiovascular system biased cDNA Canis familiaris cDNA, mRNA sequence [DR108659]
3.45774	A_11_P0000016964	DN750949	DN750949	gb|GL-Cf-7742 GLGC-LIB0001-cf Canis familiaris Normalized Mixed Tissue cDNA Library Canis familiaris cDNA, mRNA sequence [DN750949]
3.45488	A_11_P079481	SNX10	XM_532496	gb|PREDICTED: Canis familiaris similar to Sorting nexin-10 (LOC475261), mRNA [XM_532496]
3.44241	A_11_P188283	TC67440	TC67440	tc|Q2EN75_PIG (Q2EN75) S100 calcium-binding protein A6, complete [TC67440]
3.42567	A_11_P0000035213	TNFRSF14	XM_549666	gb|PREDICTED: Canis familiaris similar to Tumor necrosis factor receptor superfamily member 14 precursor (Herpesvirus entry mediator A) (Tumor necrosis factor receptor-like 2) (TR2) (LOC479580), mRNA [XM_549666]
3.41545	A_11_P0000020258	CD63	XM_531624	gb|PREDICTED: Canis familiaris similar to CD63 antigen (Melanoma-associated antigen ME491) (Lysosome-associated membrane glycoprotein 3) (LAMP-3) (Ocular melanoma-associated antigen) (OMA81H) (Granulophysin) (Tetraspanin-30) (Tspan-30) (LOC474391), mRNA [
3.40358	A_11_P098761	VASH2	XM_844064	gb|PREDICTED: Canis familiaris similar to Vasohibin-like protein, transcript variant 1 (LOC608015), mRNA [XM_844064]
3.40293	A_11_P0000019891	MT1F	NM_001003173	ref|Canis lupus familiaris metallothionein 1F (MT1F), mRNA [NM_001003173]
3.38911	A_11_P0000024446	MMP12	XM_849501	gb|PREDICTED: Canis familiaris similar to Macrophage metalloelastase precursor (HME) (Matrix metalloproteinase-12) (MMP-12) (Macrophage elastase) (ME) (LOC611789), mRNA [XM_849501]
3.38529	A_11_P0000029883	CTSB	XM_543203	gb|PREDICTED: Canis familiaris similar to cathepsin B preproprotein (LOC486077), mRNA [XM_543203]
3.36907	A_11_P0000019852	PTGDS	NM_001003131	ref|Canis lupus familiaris prostaglandin D2 synthase 21kDa (brain) (PTGDS), mRNA [NM_001003131]
3.36024	A_11_P062151	B2M	XM_535458	gb|PREDICTED: Canis familiaris similar to beta-2-microglobulin precursor, transcript variant 2 (LOC478284), mRNA [XM_535458]
3.35022	A_11_P198188	TC71502	TC71502	Unknown
3.34827	A_11_P123421	LYZ	XM_531672	gb|PREDICTED: Canis familiaris similar to lysozyme precursor (LOC474442), mRNA [XM_531672]
3.32467	A_11_P066136	MGP	XM_848662	gb|PREDICTED: Canis familiaris similar to Matrix Gla-protein precursor (MGP) (LOC611039), mRNA [XM_848662]
3.2881	A_11_P0000027158	A_11_P0000027158	A_11_P0000027158	Unknown
3.27091	A_11_P0000020755	RRAGD	XM_532231	gb|PREDICTED: Canis familiaris similar to Ras-related GTP binding D (LOC474994), mRNA [XM_532231]
3.24019	A_11_P0000017064	DN752500	DN752500	gb|GL-Cf-9294 GLGC-LIB0001-cf Canis familiaris Normalized Mixed Tissue cDNA Library Canis familiaris cDNA, mRNA sequence [DN752500]
3.22733	A_11_P194778	S100A6	DR106627	gb|JHU119C09L773 Canine cardiovascular system biased cDNA Canis familiaris cDNA similar to Hs S100 calcium binding protein A6 (calcyclin) (S100A6), mRNA sequence [DR106627]
3.22629	A_11_P185138	TC66061	TC66061	Unknown
3.21716	A_11_P162713	SCPEP1	XM_537688	gb|PREDICTED: Canis familiaris similar to serine carboxypeptidase 1 precursor protein (LOC480566), mRNA [XM_537688]
3.20427	A_11_P0000022362	LCP1	XM_843311	gb|PREDICTED: Canis familiaris similar to L-plastin (Lymphocyte cytosolic protein 1) (LCP-1) (LC64P), transcript variant 2 (LOC476921), mRNA [XM_843311]
3.20312	A_11_P052741	LGALS3	ENSCAFT00000023813	ens|Galectin-3 (Galactose-specific lectin 3) (Mac-2 antigen) (IgE-binding protein) (35 kDa lectin) (Carbohydrate-binding protein 35) (CBP 35) (Laminin-binding protein) (Lectin L-29). [Source:Uniprot/SWISSPROT;Acc:P38486] [ENSCAFT00000023813]
3.19245	A_11_P000003240	BU748199	BU748199	gb|CH3#018_E01T7 Canine heart normalized cDNA Library in pBluescript Canis familiaris cDNA clone CH3#018_E01 5', mRNA sequence [BU748199]
3.19102	A_11_P144953	CX001416	CX001416	gb|iv40h09.g1 Left Cardiac Ventricle (DOGEST7) Canis familiaris cDNA, mRNA sequence [CX001416]
3.18966	A_11_P054901	DLA-DQB1	Y07949	gb|Canis familiaris MHC DLA-DQB1*0701 mRNA, partial exon. [Y07949]
3.17861	A_11_P0000023483	B2M	XM_535458	gb|PREDICTED: Canis familiaris similar to beta-2-microglobulin precursor, transcript variant 2 (LOC478284), mRNA [XM_535458]
3.16459	A_11_P147533	FABP5L2	XM_535112	gb|PREDICTED: Canis familiaris similar to Fatty acid-binding protein, epidermal (E-FABP) (Psoriasis-associated fatty acid-binding protein homolog) (PA-FABP) (LOC477923), mRNA [XM_535112]
3.16115	A_11_P188373	TC67480	TC67480	Unknown
3.15076	A_11_P0000041445	GMFG	DR104568	gb|JHU068A04L794 Canine cardiovascular system biased cDNA Canis familiaris cDNA similar to Hs glia maturation factor, gamma (GMFG), mRNA sequence [DR104568]
3.14272	A_11_P205143	dla88	ENSCAFT00000000775	ens|DLA class I histocompatibility antigen, A9/A9 alpha chain precursor. [Source:Uniprot/SWISSPROT;Acc:P18466] [ENSCAFT00000000775]
3.13167	A_11_P054896	DLA-DQB1	NM_001014381	ref|Canis lupus familiaris major histocompatibility complex, class II, DQ beta 1 (DLA-DQB1), mRNA [NM_001014381]
3.10383	A_11_P078461	ASAH1	XM_540012	gb|PREDICTED: Canis familiaris similar to N-acylsphingosine amidohydrolase (acid ceramidase) 1 preproprotein isoform a (LOC482897), mRNA [XM_540012]
3.07602	A_11_P0000016513	SCPEP1	XM_537688	gb|PREDICTED: Canis familiaris similar to serine carboxypeptidase 1 precursor protein (LOC480566), mRNA [XM_537688]
3.07306	A_11_P127181	DR105648	DR105648	gb|JHU093F12L751 Canine cardiovascular system biased cDNA Canis familiaris cDNA, mRNA sequence [DR105648]
3.06107	A_11_P164793	TC56302	TC56302	Unknown
3.04973	A_11_P0000025314	LOC480473	XM_537592	gb|PREDICTED: Canis familiaris similar to mast cell antigen 32 (LOC480473), mRNA [XM_537592]
3.03695	A_11_P149463	LGALS3	ENSCAFT00000023813	ens|Galectin-3 (Galactose-specific lectin 3) (Mac-2 antigen) (IgE-binding protein) (35 kDa lectin) (Carbohydrate-binding protein 35) (CBP 35) (Laminin-binding protein) (Lectin L-29). [Source:Uniprot/SWISSPROT;Acc:P38486] [ENSCAFT00000023813]
3.02392	A_11_P0000020301	LYZ	ENSCAFT00000000675	ens|Lysozyme C, spleen isozyme (EC 3.2.1.17) (1,4-beta-N-acetylmuramidase C). [Source:Uniprot/SWISSPROT;Acc:P81709] [ENSCAFT00000000675]
3.01286	A_11_P148113	HSPA8	XM_854379	gb|PREDICTED: Canis familiaris similar to Heat shock cognate 71 kDa protein (Heat shock 70 kDa protein 8), transcript variant 4 (LOC479406), mRNA [XM_854379]
3.00428	A_11_P0000038710	TC61842	TC61842	tc|2112245A Ig:SUBUNIT=alpha. {Canis familiaris} (exp=-1; wgp=-1; cg=-1), partial (37%) [TC61842]
2.99148	A_11_P0000015323	ATP6V0B	XM_539645	gb|PREDICTED: Canis familiaris similar to ATPase, H+ transporting, lysosomal 21kDa, V0 subunit c, transcript variant 2 (LOC482528), mRNA [XM_539645]
2.97483	A_11_P052986	MT1F	ENSCAFT00000014488	ens|Metallothionein-1 (MT-1) (Metallothionein-I) (MT-I). [Source:Uniprot/SWISSPROT;Acc:O19000] [ENSCAFT00000014488]
2.9702	A_11_P0000020840	TC70652	TC70652	tc|Q6FI01_HUMAN (Q6FI01) SLA protein, complete [TC70652]
2.95789	A_11_P0000019702	FCGR1A	NM_001002976	ref|Canis lupus familiaris Fc fragment of IgG, high affinity Ia, receptor (CD64) (FCGR1A), mRNA [NM_001002976]
2.94992	A_11_P0000034566	A_11_P0000034566	A_11_P0000034566	Unknown
2.93324	A_11_P184733	C1QC	XM_544508	gb|PREDICTED: Canis familiaris similar to complement component 1, q subcomponent, gamma polypeptide (LOC487382), mRNA [XM_544508]
2.93094	A_11_P051036	EMR4P	NM_001038665	ref|Canis lupus familiaris egf-like module containing, mucin-like, hormone receptor-like 4 (EMR4), mRNA [NM_001038665]
2.92935	A_11_P059506	CFI	XM_535694	gb|PREDICTED: Canis familiaris similar to Complement factor I precursor (C3B [XM_535694]
2.92327	A_11_P0000038831	TC67380	TC67380	tc|CYTC_MACMU (O19092) Cystatin C precursor, partial (75%) [TC67380]
2.92273	A_11_P0000027270	ASAH1	XM_540012	gb|PREDICTED: Canis familiaris similar to N-acylsphingosine amidohydrolase (acid ceramidase) 1 preproprotein isoform a (LOC482897), mRNA [XM_540012]
2.90384	A_11_P168328	TC58113	TC58113	Unknown
2.88234	A_11_P139886	ENSCAFT00000026786	ENSCAFT00000026786	ens|Epididymal secretory protein E1 precursor (Niemann Pick type C2 protein homolog) (cE1). [Source:Uniprot/SWISSPROT;Acc:Q28895] [ENSCAFT00000026786]
2.87895	A_11_P205323	RGS1	XM_853197	gb|PREDICTED: Canis familiaris similar to Regulator of G-protein signaling 1 (RGS1) (Early response protein 1R20) (B-cell activation protein BL34), transcript variant 2 (LOC488585), mRNA [XM_853197]
2.87796	A_11_P0000031416	A_11_P0000031416	A_11_P0000031416	Unknown
2.87313	A_11_P051061	GPX1	NM_001115119	ref|Canis lupus familiaris glutathione peroxidase 1 (GPX1), mRNA [NM_001115119]
2.85302	A_11_P051036	EMR4P	NM_001038665	ref|Canis lupus familiaris egf-like module containing, mucin-like, hormone receptor-like 4 (EMR4), mRNA [NM_001038665]
2.83848	A_11_P0000030995	C1QB	XM_544507	gb|PREDICTED: Canis familiaris similar to complement component 1, q subcomponent, beta polypeptide precursor (LOC487381), mRNA [XM_544507]
2.82942	A_11_P052649	DLA-DQB1	NM_001014381	ref|Canis lupus familiaris major histocompatibility complex, class II, DQ beta 1 (DLA-DQB1), mRNA [NM_001014381]
2.79864	A_11_P150118	DLA-64	NM_001014378	ref|Canis lupus familiaris MHC class I DLA-64 (DLA-64), mRNA [NM_001014378]
2.78942	A_11_P0000023320	HEXB	XM_535275	gb|PREDICTED: Canis familiaris similar to Beta-hexosaminidase beta chain precursor (N-acetyl-beta-glucosaminidase) (Beta-N-acetylhexosaminidase) (Hexosaminidase B) (Cervical cancer proto-oncogene 7) (HCC-7) (LOC478100), mRNA [XM_535275]
2.78532	A_11_P0000023031	TC62392	TC62392	tc|Q86UB6_HUMAN (Q86UB6) Cat eye syndrome critical region protein 1, isoform a, partial (21%) [TC62392]
2.76291	A_11_P00000715	ENSCAFT00000022876	ENSCAFT00000022876	ens|G-protein-coupled receptor GPR34 (Fragment). [Source:Uniprot/SPTREMBL;Acc:Q6XCF7] [ENSCAFT00000022876]
2.7611	A_11_P051275	dla88	NM_001014767	ref|Canis lupus familiaris MHC class I DLA-88 (dla88), mRNA [NM_001014767]
2.75903	A_11_P087546	CAPG	XM_540197	gb|PREDICTED: Canis familiaris similar to Macrophage capping protein (Actin-regulatory protein CAP-G) (LOC483082), mRNA [XM_540197]
2.75838	A_11_P097546	ATP6V0C	XM_859597	gb|PREDICTED: Canis familiaris similar to Vacuolar ATP synthase 16 kDa proteolipid subunit, transcript variant 2 (LOC479877), mRNA [XM_859597]
2.75716	A_11_P188443	TC67518	TC67518	tc|Q6QT07_MUSPF (Q6QT07) Carotene-9',10'-monooxygenase, partial (25%) [TC67518]
2.7406	A_11_P0000025045	S100A6	DR106627	gb|JHU119C09L773 Canine cardiovascular system biased cDNA Canis familiaris cDNA similar to Hs S100 calcium binding protein A6 (calcyclin) (S100A6), mRNA sequence [DR106627]
2.73592	A_11_P051036	EMR4P	NM_001038665	ref|Canis lupus familiaris egf-like module containing, mucin-like, hormone receptor-like 4 (EMR4), mRNA [NM_001038665]
2.73293	A_11_P0000016410	DR106449	DR106449	gb|JHU115E12L729 Canine cardiovascular system biased cDNA Canis familiaris cDNA similar to Hs Ras association (RalGDS [DR106449]
2.72628	A_11_P111286	FBP2	XM_533504	gb|PREDICTED: Canis familiaris similar to Fructose-1,6-bisphosphatase isozyme 2 (D-fructose-1,6-bisphosphate 1-phosphohydrolase) (FBPase) (LOC476300), mRNA [XM_533504]
2.7235	A_11_P053006	PDPN	ENSCAFT00000025944	ens|Podoplanin precursor (Glycoprotein 38) (Gp38) (Mucin-type membrane protein Gp40). [Source:Uniprot/SWISSPROT;Acc:Q95152] [ENSCAFT00000025944]
2.71953	A_11_P000003057	BRI3	BU747028	gb|CH3#008_H07T3 Canine heart normalized cDNA Library in pBluescript Canis familiaris cDNA clone CH3#008_H07 3', mRNA sequence [BU747028]
2.71207	A_11_P164804	HSPA8	XM_854379	gb|PREDICTED: Canis familiaris similar to Heat shock cognate 71 kDa protein (Heat shock 70 kDa protein 8), transcript variant 4 (LOC479406), mRNA [XM_854379]
2.69363	A_11_P090651	LOC607208	DR105253	gb|JHU083F12L756 Canine cardiovascular system biased cDNA Canis familiaris cDNA similar to Hs leukocyte specific transcript 1 (LST1), transcript variant 1, mRNA sequence [DR105253]
2.68184	A_11_P051036	EMR4P	NM_001038665	ref|Canis lupus familiaris egf-like module containing, mucin-like, hormone receptor-like 4 (EMR4), mRNA [NM_001038665]
2.66758	A_11_P109436	TC66191	TC66191	tc|S100P_HUMAN (P25815) S-100P protein, complete [TC66191]
2.6671	A_11_P113391	GMFG	DR104568	gb|JHU068A04L794 Canine cardiovascular system biased cDNA Canis familiaris cDNA similar to Hs glia maturation factor, gamma (GMFG), mRNA sequence [DR104568]
2.65308	A_11_P051036	EMR4P	NM_001038665	ref|Canis lupus familiaris egf-like module containing, mucin-like, hormone receptor-like 4 (EMR4), mRNA [NM_001038665]
2.62924	A_11_P082781	A_11_P082781	A_11_P082781	Unknown
2.59212	A_11_P0000015559	DN409930	DN409930	gb|LIB4007-025-Q1-K1-B8 LIB4007 Canis familiaris cDNA clone CLN9366426, mRNA sequence [DN409930]
2.58637	A_11_P0000019457	AJ536930	AJ536930	gb|AJ536930 Canis familiaris MDCK Canis familiaris cDNA clone EST25E5, mRNA sequence [AJ536930]
2.57904	A_11_P0000016927	DN750065	DN750065	gb|GL-Cf-6858 GLGC-LIB0001-cf Canis familiaris Normalized Mixed Tissue cDNA Library Canis familiaris cDNA, mRNA sequence [DN750065]
2.5784	A_11_P0000016398	LGMN	XM_537355	gb|PREDICTED: Canis familiaris similar to Legumain precursor (Asparaginyl endopeptidase) (Protease, cysteine 1), transcript variant 1 (LOC480232), mRNA [XM_537355]
2.56064	A_11_P0000023004	C1R	XM_534901	gb|PREDICTED: Canis familiaris similar to Complement C1r subcomponent precursor (Complement component 1, r subcomponent), transcript variant 1 (LOC477707), mRNA [XM_534901]
2.5518	A_11_P146993	PGAM1	XM_534980	gb|PREDICTED: Canis familiaris similar to Phosphoglycerate mutase 1 (Phosphoglycerate mutase isozyme B) (PGAM-B) (BPG-dependent PGAM 1), transcript variant 1 (LOC477786), mRNA [XM_534980]
2.53976	A_11_P0000041323	PLD3	XM_861863	gb|PREDICTED: Canis familiaris similar to phospholipase D3 (predicted), transcript variant 6 (LOC484502), mRNA [XM_861863]
2.5349	A_11_P0000018455	GNG2	XM_848371	gb|PREDICTED: Canis familiaris similar to Guanine nucleotide-binding protein G(I) [XM_848371]
2.53452	A_11_P0000028093	CXCR4	NM_001048026	ref|Canis lupus familiaris chemokine (C-X-C motif) receptor 4 (CXCR4), mRNA [NM_001048026]
2.52226	A_11_P0000041754	TC58450	TC58450	tc|Q96BE1_HUMAN (Q96BE1) WDFY4 protein (Fragment), partial (20%) [TC58450]
2.52009	A_11_P0000020227	DLA-DRB1	NM_001014768	ref|Canis lupus familiaris MHC class II DLA DRB1 beta chain (DLA-DRB1), mRNA [NM_001014768]
2.51859	A_11_P0000020288	DN369428	DN369428	gb|LIB3731-023-Q6-K1-B4 LIB3731 Canis familiaris cDNA clone CLN2603920, mRNA sequence [DN369428]
2.51801	A_11_P0000039164	TC64267	TC64267	Unknown
2.50782	A_11_P0000020079	C5AR1	NM_001003373	ref|Canis lupus familiaris complement component 5a receptor 1 (C5AR1), mRNA [NM_001003373]
2.5	A_11_P0000016672	SRGN	XM_846674	gb|PREDICTED: Canis familiaris similar to Secretory granule proteoglycan core protein precursor (Platelet proteoglycan core protein) (P.PG) (Hematopoetic proteoglycan core protein) (Serglycin) (LOC609421), mRNA [XM_846674]
2.49991	A_11_P0000032082	BCL2A1	XM_545888	gb|PREDICTED: Canis familiaris similar to Bcl-2-related protein A1 (BFL-1 protein) (Hemopoietic-specific early response protein) (GRS protein) (LOC488770), mRNA [XM_545888]
2.49989	A_11_P0000023703	ALCAM	ENSCAFT00000015434	ens|CD166 antigen (Activated leukocyte cell adhesion molecule) (SB-10 antigen) (Fragment). [Source:Uniprot/SWISSPROT;Acc:O46634] [ENSCAFT00000015434]
2.48923	A_11_P0000022158	LOC476669	XM_533874	gb|PREDICTED: Canis familiaris similar to Gamma-interferon inducible lysosomal thiol reductase precursor (Gamma-interferon-inducible protein IP-30) (LOC476669), mRNA [XM_533874]
2.48231	A_11_P173758	LY75	XM_545488	gb|PREDICTED: Canis familiaris similar to Lymphocyte antigen 75 precursor (DEC-205) (CD205 antigen) (gp200-MR6) (LOC488366), mRNA [XM_545488]
2.48081	A_11_P066376	C1S	XM_848227	gb|PREDICTED: Canis familiaris similar to Complement C1s subcomponent precursor (C1 esterase), transcript variant 2 (LOC486714), mRNA [XM_848227]
2.47779	A_11_P0000040500	ALDH2	XM_848535	gb|PREDICTED: Canis familiaris similar to Aldehyde dehydrogenase, mitochondrial precursor (ALDH class 2) (ALDH1) (ALDH-E2) (LOC610941), mRNA [XM_848535]
2.47241	A_11_P203823	TC73615	TC73615	Unknown
2.46992	A_11_P0000018243	DN377285	DN377285	gb|LIB38533_050_A06_T7_1 LIB38533 Canis familiaris cDNA clone LIB38533_50_A06, mRNA sequence [DN377285]
2.46534	A_11_P205798	LOC475166	XM_857256	gb|PREDICTED: Canis familiaris similar to immunoglobulin J chain, transcript variant 3 (LOC475166), mRNA [XM_857256]
2.4564	A_11_P096911	A_11_P096911	A_11_P096911	Unknown
2.45583	A_11_P051276	FUCA1	NM_001003250	ref|Canis lupus familiaris fucosidase, alpha-L- 1, tissue (FUCA1), mRNA [NM_001003250]
2.45363	A_11_P0000034079	TMEM49	XM_548240	gb|PREDICTED: Canis familiaris similar to transmembrane protein 49 (LOC491120), mRNA [XM_548240]
2.45036	A_11_P052616	DLA-64	NM_001014378	ref|Canis lupus familiaris MHC class I DLA-64 (DLA-64), mRNA [NM_001014378]
2.44955	A_11_P0000016969	DN751070	DN751070	gb|GL-Cf-7863 GLGC-LIB0001-cf Canis familiaris Normalized Mixed Tissue cDNA Library Canis familiaris cDNA, mRNA sequence [DN751070]
2.43841	A_11_P176903	TC62249	TC62249	Unknown
2.41383	A_11_P0000040548	TC55506	TC55506	tc|Q88F75_PSEPK (Q88F75) Diaminobutyrate-2-oxoglutarate transaminase, partial (5%) [TC55506]
2.4082	A_11_P0000014793	DR105962	DR105962	gb|JHU103D04L697 Canine cardiovascular system biased cDNA Canis familiaris cDNA, mRNA sequence [DR105962]
2.40339	A_11_P221603	SLC15A4	XM_847449	gb|PREDICTED: Canis familiaris similar to solute carrier family 15, member 4 (LOC610055), mRNA [XM_847449]
2.39869	A_11_P105036	LOC479329	XM_536468	gb|PREDICTED: Canis familiaris similar to HLA class II histocompatibility antigen, gamma chain (HLA-DR antigens associated invariant chain) (Ia antigen-associated invariant chain) (Ii) (p33) (CD74 antigen) (LOC479329), mRNA [XM_536468]
2.3972	A_11_P0000020115	TLR2	NM_001005264	ref|Canis lupus familiaris toll-like receptor 2 (TLR2), mRNA [NM_001005264]
2.38772	A_11_P123086	DR103907	DR103907	gb|JHU048B02L764 Canine cardiovascular system biased cDNA Canis familiaris cDNA similar to Hs leukocyte-associated Ig-like receptor 1 (LAIR1), transcript variant b, mRNA sequence [DR103907]
2.37593	A_11_P181593	TC64497	TC64497	Unknown
2.37229	A_11_P150858	DNASE2	XM_533902	gb|PREDICTED: Canis familiaris similar to Deoxyribonuclease II alpha precursor (DNase II alpha) (Acid DNase) (Lysosomal DNase II) (LOC476697), mRNA [XM_533902]
2.35908	A_11_P0000017134	DLA-79	ENSCAFT00000038631	ens|MHC class Ib. [Source:Uniprot/SPTREMBL;Acc:Q30428] [ENSCAFT00000038631]
2.34611	A_11_P0000031754	LY75	XM_545488	gb|PREDICTED: Canis familiaris similar to Lymphocyte antigen 75 precursor (DEC-205) (CD205 antigen) (gp200-MR6) (LOC488366), mRNA [XM_545488]
2.34369	A_11_P124036	CH25H	XM_543596	gb|PREDICTED: Canis familiaris similar to cholesterol 25-hydroxylase (LOC486470), mRNA [XM_543596]
2.34041	A_11_P0000015556	LMO2	XM_846184	gb|PREDICTED: Canis familiaris similar to Rhombotin-2 (Cysteine-rich protein TTG-2) (T-cell translocation protein 2) (LIM-only protein 2) (LOC609006), mRNA [XM_846184]
2.33958	A_11_P0000021973	BLVRB	DN393505	gb|LIB3934-056-A1-K1-C1 LIB3934 Canis familiaris cDNA clone CLN12937086, mRNA sequence [DN393505]
2.33933	A_11_P175333	LAMP2	XM_859449	gb|PREDICTED: Canis familiaris similar to Lysosome-associated membrane glycoprotein 2 precursor (LAMP-2) (CD107b antigen), transcript variant 3 (LOC481037), mRNA [XM_859449]
2.33004	A_11_P053801	TIMP1	NM_001003182	ref|Canis lupus familiaris TIMP metallopeptidase inhibitor 1 (TIMP1), mRNA [NM_001003182]
2.32956	A_11_P164598	TPD52	XM_535110	gb|PREDICTED: Canis familiaris similar to tumor protein D52 isoform 2 (LOC477920), mRNA [XM_535110]
2.32697	A_11_P00000695	CLEC4E	XM_849218	gb|PREDICTED: Canis familiaris similar to C-type lectin superfamily member 9 (Macrophage-inducible C-type lectin) (LOC611538), mRNA [XM_849218]
2.32643	A_11_P0000040486	GGA2	XM_845608	gb|PREDICTED: Canis familiaris similar to ADP-ribosylation factor binding protein GGA2 (Golgi-localized, gamma ear-containing, ARF-binding protein 2) (Gamma-adaptin related protein 2) (VHS domain and ear domain of gamma-adaptin) (Vear) (LOC608555), mRNA [
2.32489	A_11_P0000040517	TC69012	TC69012	tc|Q8XSG8_RALSO (Q8XSG8) PROBABLE INNER MEMBRANE TRANSMEMBRANE PROTEIN, partial (3%) [TC69012]
2.32021	A_11_P145198	SLC18A1	XM_548076	gb|PREDICTED: Canis familiaris similar to vesicle amine transport protein 1 (LOC490953), mRNA [XM_548076]
2.31568	A_11_P0000019849	ATP6V0E1	NM_001003128	ref|Canis lupus familiaris ATPase, H+ transporting, lysosomal 9kDa, V0 subunit e1 (ATP6V0E1), mRNA [NM_001003128]
2.30355	A_11_P162343	FGL1	XM_532831	gb|PREDICTED: Canis familiaris similar to Fibrinogen-like protein 1 precursor (Hepatocyte-derived fibrinogen-related protein 1) (HFREP-1) (Hepassocin) (HP-041) (LOC475617), mRNA [XM_532831]
2.30047	A_11_P059921	HVCN1	XM_845437	gb|PREDICTED: Canis familiaris hypothetical protein LOC608547, transcript variant 2 (LOC608547), mRNA [XM_845437]
2.30006	A_11_P155353	TC51162	TC51162	tc|GRN_MOUSE (P28798) Granulins precursor (Proepithelin) (PEPI) (PC cell-derived growth factor) (PCDGF) [Contains: Acrogranin; Granulin-1; Granulin-2; Granulin-3; Granulin-4; Granulin-5; Granulin-6; Granulin-7], partial (21%) [TC51162]
2.299	A_11_P151833	TC49199	TC49199	tc|Q08529_TOBAC (Q08529) Glycine-rich protein, partial (6%) [TC49199]
2.29892	A_11_P0000039318	TC61370	TC61370	tc|HS37E16 {Homo sapiens} (exp=0; wgp=1; cg=0), complete [TC61370]
2.29724	A_11_P0000031989	A_11_P0000031989	A_11_P0000031989	Unknown
2.29718	A_11_P118461	ALCAM	XM_851926	gb|PREDICTED: Canis familiaris activated leukocyte cell adhesion molecule, transcript variant 3 (ALCAM), mRNA [XM_851926]
2.29058	A_11_P143403	LOC475156	XM_532386	gb|PREDICTED: Canis familiaris similar to peroxiredoxin 1, transcript variant 1 (LOC475156), mRNA [XM_532386]
2.28683	A_11_P0000040896	TC53319	TC53319	tc|Q6IRF8_RAT (Q6IRF8) ATPase, H+ transporting, lysosomal (Vacuolar proton pump), subunit 1, partial (15%) [TC53319]
2.28466	A_11_P0000016910	DR108503	DR108503	gb|JHU165F05L701 Canine cardiovascular system biased cDNA Canis familiaris cDNA, mRNA sequence [DR108503]
2.27587	A_11_P057201	TC50480	TC50480	tc|AT5G3_HUMAN (P48201) ATP synthase lipid-binding protein, mitochondrial precursor (ATP synthase proteolipid P3) (ATPase protein 9) (ATPase subunit C) , complete [TC50480]
2.27406	A_11_P0000022995	CLEC12A	XM_534891	gb|PREDICTED: Canis familiaris similar to myeloid inhibitory C-type lectin-like receptor isoform alpha (LOC477697), mRNA [XM_534891]
2.27207	A_11_P0000034628	CYBB	NM_001100291	ref|Canis lupus familiaris cytochrome b-245, beta polypeptide (chronic granulomatous disease) (CYBB), mRNA [NM_001100291]
2.27085	A_11_P167983	TSPAN8	XM_531678	gb|PREDICTED: Canis familiaris similar to transmembrane 4 superfamily member 3 (LOC474448), mRNA [XM_531678]
2.26759	A_11_P193453	C1QC	XM_544508	gb|PREDICTED: Canis familiaris similar to complement component 1, q subcomponent, gamma polypeptide (LOC487382), mRNA [XM_544508]
2.26106	A_11_P0000020024	SEC11C	NM_001003312	ref|Canis lupus familiaris SEC11 homolog C (S. cerevisiae) (SEC11C), mRNA [NM_001003312]
2.25926	A_11_P0000019064	SDCBP	XM_540090	gb|PREDICTED: Canis familiaris similar to syntenin isoform 3, transcript variant 1 (LOC482977), mRNA [XM_540090]
2.25535	A_11_P199368	TC71962	TC71962	tc|Q3BSL5_XANC5 (Q3BSL5) Pseudouridylate synthase , partial (4%) [TC71962]
2.23658	A_11_P170138	TC58920	TC58920	tc|Q6KB56_TETNG (Q6KB56) ST3Gal I-related alpha 2,3-sialyltransferase, partial (5%) [TC56969]
2.23655	A_11_P0000020654	CUTA	XM_532109	gb|PREDICTED: Canis familiaris similar to divalent cation tolerant protein CUTA isoform 1, transcript variant 1 (LOC474874), mRNA [XM_532109]
2.23438	A_11_P091176	TREML1	XM_532133	gb|PREDICTED: Canis familiaris similar to triggering receptor expressed on myeloid cells-like 1 (LOC474898), mRNA [XM_532133]
2.22296	A_11_P0000041784	TC60053	TC60053	tc|Q9TV68_CANFA (Q9TV68) Dimeric dihydrodiol dehydrogenase , partial (36%) [TC60053]
2.21984	A_11_P096276	ARPC1B	XM_536872	gb|PREDICTED: Canis familiaris similar to Actin-related protein 2 [XM_536872]
2.21981	A_11_P163888	TC55872	TC55872	Unknown
2.21334	A_11_P0000040759	PTP4A3	XM_851288	gb|PREDICTED: Canis familiaris similar to protein tyrosine phosphatase type IVA, member 3 isoform 2, transcript variant 2 (LOC606961), mRNA [XM_851288]
2.21237	A_11_P091441	GPR116	XM_532160	gb|PREDICTED: Canis familiaris similar to G-protein coupled receptor 116 (LOC474926), mRNA [XM_532160]
2.20444	A_11_P0000015893	LOC485211	XM_542329	gb|PREDICTED: Canis familiaris hypothetical LOC55004, transcript variant 1 (LOC485211), mRNA [XM_542329]
2.20403	A_11_P176213	TC61911	TC61911	tc|TBCD1_BOVIN (O97790) TBC1 domain family member 1 (Lyncein) (Fragment), partial (23%) [TC61911]
2.19896	A_11_P137386	IGFBP4	XM_845091	gb|PREDICTED: Canis familiaris similar to Insulin-like growth factor binding protein 4 precursor (IGFBP-4) (IBP-4) (IGF-binding protein 4) (LOC608158), mRNA [XM_845091]
2.19808	A_11_P0000016552	DN746582	DN746582	gb|GL-Cf-3374 GLGC-LIB0001-cf Canis familiaris Normalized Mixed Tissue cDNA Library Canis familiaris cDNA, mRNA sequence [DN746582]
2.19652	A_11_P098571	PTPRC	XM_547374	gb|PREDICTED: Canis familiaris similar to protein tyrosine phosphatase, receptor type, C isoform 3 precursor (LOC490255), mRNA [XM_547374]
2.19611	A_11_P0000026327	HLA-DMA	NM_001048099	ref|Canis lupus familiaris major histocompatibility complex, class II, DM alpha (HLA-DMA), mRNA [NM_001048099]
2.19046	A_11_P0000019114	DN878849	DN878849	gb|nae23b10.y1 Dog eye eye minus lens and cornea. Unnormalized (nae) Canis familiaris cDNA clone nae23b10 5', mRNA sequence [DN878849]
2.1882	A_11_P168523	CFI	XM_535694	gb|PREDICTED: Canis familiaris similar to Complement factor I precursor (C3B [XM_535694]
2.18764	A_11_P0000019878	DHDH	NM_001003160	ref|Canis lupus familiaris dihydrodiol dehydrogenase (dimeric) (DHDH), mRNA [NM_001003160]
2.18191	A_11_P156343	TC51787	TC51787	tc|TCO2_BOVIN (Q9XSC9) Transcobalamin-2 precursor (Transcobalamin II) (TCII) (TC II), partial (35%) [TC51787]
2.1793	A_11_P126801	DR108207	DR108207	gb|JHU158E10L568 Canine cardiovascular system biased cDNA Canis familiaris cDNA, mRNA sequence [DR108207]
2.17683	A_11_P091431	PLA2G7	NM_001003198	ref|Canis lupus familiaris phospholipase A2, group VII (platelet-activating factor acetylhydrolase, plasma) (PLA2G7), mRNA [NM_001003198]
2.17631	A_11_P0000039091	TC47656	TC47656	tc|BT006966 serine (or cysteine) proteinase inhibitor, clade G (C1 inhibitor), member 1, (angioedema, hereditary) {Homo sapiens} (exp=-1; wgp=0; cg=0), partial (60%) [TC47656]
2.17124	A_11_P0000016808	TC46700	TC46700	tc|OAZ3_HUMAN (Q9UMX2) Ornithine decarboxylase antizyme 3 (ODC-Az 3) (AZ3), partial (98%) [TC46700]
2.16272	A_11_P0000021520	HN1	DR104669	gb|JHU070C08L776 Canine cardiovascular system biased cDNA Canis familiaris cDNA similar to Hs hematological and neurological expressed 1 (HN1), transcript variant 3, mRNA sequence [DR104669]
2.15462	A_11_P050666	PTGS2	NM_001003354	ref|Canis lupus familiaris prostaglandin-endoperoxide synthase 2 (prostaglandin G/H synthase and cyclooxygenase) (PTGS2), mRNA [NM_001003354]
2.15328	A_11_P157723	TC52556	TC52556	tc|Q2L247_BORA1 (Q2L247) LexA repressor , partial (8%) [TC52556]
2.15066	A_11_P053706	TLR2	NM_001005264	ref|Canis lupus familiaris toll-like receptor 2 (TLR2), mRNA [NM_001005264]
2.14786	A_11_P050636	PSMB9	NM_001048086	ref|Canis lupus familiaris proteasome (prosome, macropain) subunit, beta type, 9 (large multifunctional peptidase 2) (PSMB9), mRNA [NM_001048086]
2.14583	A_11_P155663	TC51360	TC51360	tc|C1R_PONPY (Q5R544) Complement C1r subcomponent precursor (Complement component 1, r subcomponent) [Contains: Complement C1r subcomponent heavy chain; Complement C1r subcomponent light chain] , partial (37%) [TC51360]
2.1444	A_11_P174283	LOC489680	XM_546800	gb|PREDICTED: Canis familiaris similar to coactosin-like 1 (LOC489680), mRNA [XM_546800]
2.14344	A_11_P051196	CD163	NM_001048020	ref|Canis lupus familiaris CD163 molecule (CD163), mRNA [NM_001048020]
2.13868	A_11_P106596	GABARAP	XM_536616	gb|PREDICTED: Canis familiaris similar to gamma-aminobutyric acid receptor associated protein, transcript variant 1 (LOC479479), mRNA [XM_536616]
2.1373	A_11_P127506	TMEM49	XM_548240	gb|PREDICTED: Canis familiaris similar to transmembrane protein 49 (LOC491120), mRNA [XM_548240]
2.1335	A_11_P0000020311	GLIPR1	XM_531682	gb|PREDICTED: Canis familiaris similar to Glioma pathogenesis-related protein 1 precursor (GliPR 1) (RTVP-1 protein) (LOC474452), mRNA [XM_531682]
2.13311	A_11_P0000022785	TC55155	TC55155	tc|AF116238 pseudouridine synthase 1 {Homo sapiens} (exp=-1; wgp=0; cg=0), partial (19%) [TC55155]
2.12622	A_11_P060571	LOC612122	DN363062	gb|LIB3628-025-Q1-K1-B8 LIB3628 Canis familiaris cDNA clone CLN2560244, mRNA sequence [DN363062]
2.1243	A_11_P051196	CD163	NM_001048020	ref|Canis lupus familiaris CD163 molecule (CD163), mRNA [NM_001048020]
2.12185	A_11_P125831	TSPAN13	XM_539449	gb|PREDICTED: Canis familiaris similar to Tetraspanin-13 (Tspan-13) (Transmembrane 4 superfamily member 13) (Tetraspan NET-6) (LOC482332), mRNA [XM_539449]
2.1159	A_11_P0000020165	PPT1	NM_001010944	ref|Canis lupus familiaris palmitoyl-protein thioesterase 1 (ceroid-lipofuscinosis, neuronal 1, infantile) (PPT1), mRNA [NM_001010944]
2.11302	A_11_P063781	RGS10	XM_535032	gb|PREDICTED: Canis familiaris similar to Regulator of G-protein signaling 10 (RGS10) (LOC477840), mRNA [XM_535032]
2.10702	A_11_P0000041713	TC62943	TC62943	Unknown
2.10666	A_11_P148778	LACTB2	XM_544119	gb|PREDICTED: Canis familiaris similar to lactamase, beta 2, transcript variant 1 (LOC486990), mRNA [XM_544119]
2.10606	A_11_P0000019677	TLR4	NM_001002950	ref|Canis lupus familiaris toll-like receptor 4 (TLR4), mRNA [NM_001002950]
2.10258	A_11_P0000019966	FUCA1	NM_001003250	ref|Canis lupus familiaris fucosidase, alpha-L- 1, tissue (FUCA1), mRNA [NM_001003250]
2.09866	A_11_P078926	ATP6V1F	XM_532431	gb|PREDICTED: Canis familiaris similar to ATPase, H+ transporting, V1 subunit F (LOC475199), mRNA [XM_532431]
2.09107	A_11_P0000015239	DN386138	DN386138	gb|LIB3892-026-Q1-K1-C7 LIB3892 Canis familiaris cDNA clone CLN8941558, mRNA sequence [DN386138]
2.09024	A_11_P107721	ENO1	XM_854346	gb|PREDICTED: Canis familiaris similar to T21B10.2b, transcript variant 9 (LOC479597), mRNA [XM_854346]
2.08912	A_11_P0000030996	C1QC	XM_544508	gb|PREDICTED: Canis familiaris similar to complement component 1, q subcomponent, gamma polypeptide (LOC487382), mRNA [XM_544508]
2.08751	A_11_P0000023167	GGH	XM_535087	gb|PREDICTED: Canis familiaris similar to gamma-glutamyl hydrolase precursor (LOC477896), mRNA [XM_535087]
2.08555	A_11_P0000016527	DN746448	DN746448	gb|GL-Cf-3240 GLGC-LIB0001-cf Canis familiaris Normalized Mixed Tissue cDNA Library Canis familiaris cDNA, mRNA sequence [DN746448]
2.08492	A_11_P056966	FAP	XM_845112	gb|PREDICTED: Canis familiaris similar to fibroblast activation protein, alpha subunit (LOC608176), mRNA [XM_845112]
2.08487	A_11_P000005662	SLC15A4	XM_847449	gb|PREDICTED: Canis familiaris similar to solute carrier family 15, member 4 (LOC610055), mRNA [XM_847449]
2.08442	A_11_P0000040945	TC56595	TC56595	tc|Q9BJP2_PLAFA (Q9BJP2) Merozoite surface protein 2 (Fragment), partial (10%) [TC56595]
2.08305	A_11_P090776	LOC481722	XM_538843	gb|PREDICTED: Canis familiaris similar to Complement C4 precursor (LOC481722), mRNA [XM_538843]
2.08153	A_11_P151198	PSAP	XM_856497	gb|PREDICTED: Canis familiaris similar to prosaposin, transcript variant 6 (LOC479240), mRNA [XM_856497]
2.08141	A_11_P0000027265	MSR1	XM_843168	gb|PREDICTED: Canis familiaris similar to macrophage scavenger receptor 1 isoform type 2, transcript variant 2 (LOC482891), mRNA [XM_843168]
2.07564	A_11_P0000021625	LOC476033	XM_533242	gb|PREDICTED: Canis familiaris similar to UPF0315 protein (LOC476033), mRNA [XM_533242]
2.06665	A_11_P111656	PDCD1LG2	XM_847012	gb|PREDICTED: Canis familiaris similar to programmed cell death 1 ligand 2 (LOC609699), mRNA [XM_847012]
2.06162	A_11_P202988	TC73302	TC73302	Unknown
2.06102	A_11_P104236	PPA1	XM_536380	gb|PREDICTED: Canis familiaris similar to inorganic pyrophosphatase (LOC479238), mRNA [XM_536380]
2.05807	A_11_P051196	CD163	NM_001048020	ref|Canis lupus familiaris CD163 molecule (CD163), mRNA [NM_001048020]
2.05446	A_11_P0000020648	PSMB9	NM_001048086	ref|Canis lupus familiaris proteasome (prosome, macropain) subunit, beta type, 9 (large multifunctional peptidase 2) (PSMB9), mRNA [NM_001048086]
2.05084	A_11_P111081	SMPDL3A	XM_533485	gb|PREDICTED: Canis familiaris similar to acid sphingomyelinase-like phosphodiesterase 3A (LOC476279), mRNA [XM_533485]
2.0496	A_11_P0000024128	LAP3	XM_536228	gb|PREDICTED: Canis familiaris similar to leucine aminopeptidase (LOC479081), mRNA [XM_536228]
2.04881	A_11_P085546	PRDX1	XM_532599	gb|PREDICTED: Canis familiaris similar to peroxiredoxin 1 (LOC475375), mRNA [XM_532599]
2.04825	A_11_P062281	GLDN	XM_535480	gb|PREDICTED: Canis familiaris similar to collomin (LOC478305), mRNA [XM_535480]
2.04728	A_11_P0000022280	FOLR2	XM_534020	gb|PREDICTED: Canis familiaris similar to Folate receptor beta precursor (FR-beta) (Folate receptor 2) (Folate receptor, fetal [XM_534020]
2.04694	A_11_P0000039403	TC54071	TC54071	tc|YBIS_ECO57 (P0AAY0) Protein ybiS precursor, partial (5%) [TC54071]
2.04691	A_11_P159163	ANPEP	XM_536190	gb|PREDICTED: Canis familiaris aminopeptidase N, transcript variant 2 (APN), mRNA [XM_536190]
2.04664	A_11_P0000038833	TC56164	TC56164	tc|IPKG_PIG (Q7YQJ4) cAMP-dependent protein kinase inhibitor gamma (PKI-gamma), partial (54%) [TC56164]
2.0454	A_11_P142593	DR104756	DR104756	gb|JHU072C05L886 Canine cardiovascular system biased cDNA Canis familiaris cDNA, mRNA sequence [DR104756]
2.04496	A_11_P169998	CPXM2	XM_544057	gb|PREDICTED: Canis familiaris similar to carboxypeptidase X 2 (M14 family) (LOC486927), mRNA [XM_544057]
2.04208	A_11_P208263	CNTN1	XM_859443	gb|PREDICTED: Canis familiaris similar to Contactin 1 precursor (Neural cell surface protein F3) (Glycoprotein gp135), transcript variant 5 (LOC477641), mRNA [XM_859443]
2.04142	A_11_P078451	FGL1	XM_532831	gb|PREDICTED: Canis familiaris similar to Fibrinogen-like protein 1 precursor (Hepatocyte-derived fibrinogen-related protein 1) (HFREP-1) (Hepassocin) (HP-041) (LOC475617), mRNA [XM_532831]
2.04109	A_11_P067676	PKIG	XM_848508	gb|PREDICTED: Canis familiaris similar to cAMP-dependent protein kinase inhibitor gamma (LOC610925), mRNA [XM_848508]
2.0406	A_11_P0000041563	BCO2	XM_536572	gb|PREDICTED: Canis familiaris similar to Beta,beta-carotene 9,10-dioxygenase (Beta-carotene dioxygenase 2) (B-diox-II) (LOC479437), mRNA [XM_536572]
2.03607	A_11_P105971	AMICA1	XM_848338	gb|PREDICTED: Canis familiaris similar to Junctional adhesion molecule-like precursor (Dendritic-cell specific protein CREA7-1) (Adhesion molecule interacting with CXADR antigen 1) (LOC610790), mRNA [XM_848338]
2.03486	A_11_P139011	NME1-NME2	DR105554	gb|JHU091D12L671 Canine cardiovascular system biased cDNA Canis familiaris cDNA, mRNA sequence [DR105554]
2.0343	A_11_P000004762	CF409846	CF409846	gb|CH3#063_B01MF Canine heart normalized cDNA Library in pBluescript Canis familiaris cDNA clone CH3#063_B01 5', mRNA sequence [CF409846]
2.03342	A_11_P153633	GPX1	NM_001115119	ref|Canis lupus familiaris glutathione peroxidase 1 (GPX1), mRNA [NM_001115119]
2.03203	A_11_P0000030047	ENSCAFT00000013312	ENSCAFT00000013312	ens|P2X4 purinoceptor (Fragment). [Source:Uniprot/SPTREMBL;Acc:Q64F94] [ENSCAFT00000013312]
2.02885	A_11_P159668	TC53612	TC53612	tc|Y1853_PSYAR (Q4FQK7) UPF0145 protein Psyc_1853, partial (11%) [TC53612]
2.02879	A_11_P051196	CD163	NM_001048020	ref|Canis lupus familiaris CD163 molecule (CD163), mRNA [NM_001048020]
2.01965	A_11_P212033	TC76490	TC76490	Unknown
2.0191	A_11_P0000025648	CO615795	CO615795	gb|DG9-150c17 DG9-ovary Canis familiaris cDNA 3', mRNA sequence [CO615795]
2.01808	A_11_P065046	A_11_P065046	A_11_P065046	Unknown
2.01526	A_11_P0000034698	VSIG4	XM_549045	gb|PREDICTED: Canis familiaris similar to V-set and immunoglobulin domain containing protein 4 precursor (Z39Ig protein) (LOC491925), mRNA [XM_549045]
2.01496	A_11_P0000025227	VTI1B	XM_537489	gb|PREDICTED: Canis familiaris similar to vesicle transport through interaction with t-SNAREs 1B (LOC480365), mRNA [XM_537489]
2.01436	A_11_P0000024837	TMEM77	XM_537031	gb|PREDICTED: Canis familiaris similar to CG4025-PA, transcript variant 1 (LOC479905), mRNA [XM_537031]
2.01401	A_11_P0000016277	DN744694	DN744694	gb|GL-Cf-1486 GLGC-LIB0001-cf Canis familiaris Normalized Mixed Tissue cDNA Library Canis familiaris cDNA, mRNA sequence [DN744694]
2.01334	A_11_P0000039188	LOC609534	DR105202	gb|JHU082D04L783 Canine cardiovascular system biased cDNA Canis familiaris cDNA similar to Hs response gene to complement 32 (RGC32), mRNA sequence [DR105202]
2.01298	A_11_P090721	CLIC1	XM_532079	gb|PREDICTED: Canis familiaris similar to Chloride intracellular channel protein 1 (Nuclear chloride ion channel 27) (NCC27) (p64 CLCP) (Chloride channel ABP) (Regulatory nuclear chloride ion channel protein) (hRNCC) (LOC474847), mRNA [XM_532079]
2.01044	A_11_P000001761	AY081058	AY081058	gb|Canis familiaris immunoglobulin J chain mRNA, partial cds. [AY081058]
2.00871	A_11_P0000021261	FGL1	XM_532831	gb|PREDICTED: Canis familiaris similar to Fibrinogen-like protein 1 precursor (Hepatocyte-derived fibrinogen-related protein 1) (HFREP-1) (Hepassocin) (HP-041) (LOC475617), mRNA [XM_532831]
2.00618	A_11_P158048	TUBA1C	XM_845572	gb|PREDICTED: Canis familiaris similar to Tubulin alpha-2 chain (Alpha-tubulin 2), transcript variant 2 (LOC608138), mRNA [XM_845572]
2.00447	A_11_P000002270	LOC611468	XM_849137	gb|PREDICTED: Canis familiaris similar to Adapter-related protein complex 1 sigma 1B subunit (Sigma-adaptin 1B) (Adaptor protein complex AP-1 sigma-1B subunit) (Golgi adaptor HA1 [XM_849137]
