# Supplementary material for: Immune-Mediated Inflammation May Contribute to the Pathogenesis of Cardiovascular Disease in Mucopolysaccharidosis Type I
Source: PLoS One. 2016 Mar 17;11(3):e0150850. doi: 10.1371/journal.pone.0150850 (PMC4795702; doi:10.1371/journal.pone.0150850)
Supplement: S2 Table — The full list of mRNA probes showing significant (p-value ≤ 0.05) and greater than 2-fold level of down-regulation in IDUA-/- canine arteries, compared to controls. Again, some genes are represented more than once due to existence of multiple mRNA probes per gene. (XLSX) [file pone.0150850.s008.xlsx]

## Sheet: Sheet1
Fold Change	ProbeName	gene_symbol	SystematicName	Description
4.94781	A_11_P187798	TC67209	TC67209	tc|HUMRPS17A S17 ribosomal protein {Homo sapiens} (exp=-1; wgp=0; cg=0), partial (93%) [TC67209]
3.97026	A_11_P065856	LRRK2	XM_543734	gb|PREDICTED: Canis familiaris similar to leucine-rich repeat kinase 2 (LOC486608), mRNA [XM_543734]
3.66574	A_11_P076601	CNN1	XM_862565	gb|PREDICTED: Canis familiaris similar to calponin 1, basic, smooth muscle, transcript variant 4 (LOC484937), mRNA [XM_862565]
3.39187	A_11_P000009306	CO611926	CO611926	gb|DG9-109j22 DG9-ovary Canis familiaris cDNA 3', mRNA sequence [CO611926]
3.30864	A_11_P186393	SMTN	XM_860837	gb|PREDICTED: Canis familiaris similar to smoothelin isoform c, transcript variant 3 (LOC477542), mRNA [XM_860837]
3.21801	A_11_P191768	NRGN	XM_536537	gb|PREDICTED: Canis familiaris similar to neurogranin (LOC479401), mRNA [XM_536537]
3.21224	A_11_P0000033336	CSRP1	XM_843516	gb|PREDICTED: Canis familiaris similar to Cysteine and glycine-rich protein 1 (Cysteine-rich protein 1) (CRP1) (CRP), transcript variant 1 (LOC607054), mRNA [XM_843516]
3.15694	A_11_P137406	TCAP	XM_858636	gb|PREDICTED: Canis familiaris similar to Telethonin (Titin cap protein), transcript variant 3 (LOC608508), mRNA [XM_858636]
3.10909	A_11_P098456	PPP1R12B	XM_843384	gb|PREDICTED: Canis familiaris similar to Protein phosphatase 1 regulatory subunit 12B (Myosin phosphatase targeting subunit 2) (Myosin phosphatase target subunit 2), transcript variant 2 (LOC490230), mRNA [XM_843384]
3.01824	A_11_P0000017301	DN756599	DN756599	gb|GL-Cf-13395 GLGC-LIB0001-cf Canis familiaris Normalized Mixed Tissue cDNA Library Canis familiaris cDNA, mRNA sequence [DN756599]
2.94906	A_11_P179953	LOC488984	XM_843847	gb|PREDICTED: Canis familiaris similar to Actin, alpha skeletal muscle (Alpha-actin 1), transcript variant 2 (LOC488984), mRNA [XM_843847]
2.86541	A_11_P0000024668	AB012223	AB012223	gb|Canis familiaris LINE-1 element ORF2 mRNA, complete cds. [AB012223]
2.85494	A_11_P051346	ENSCAFT00000034839	ENSCAFT00000034839	ens|NADH-ubiquinone oxidoreductase chain 3 (EC 1.6.5.3) (NADH dehydrogenase subunit 3). [Source:Uniprot/SWISSPROT;Acc:Q9ZZ60] [ENSCAFT00000034839]
2.83582	A_11_P0000033328	PPP1R12B	XM_843384	gb|PREDICTED: Canis familiaris similar to Protein phosphatase 1 regulatory subunit 12B (Myosin phosphatase targeting subunit 2) (Myosin phosphatase target subunit 2), transcript variant 2 (LOC490230), mRNA [XM_843384]
2.81193	A_11_P051326	ENSCAFT00000034824	ENSCAFT00000034824	ens|NADH-ubiquinone oxidoreductase chain 2 (EC 1.6.5.3) (NADH dehydrogenase subunit 2). [Source:Uniprot/SWISSPROT;Acc:Q9ZZ65] [ENSCAFT00000034824]
2.81166	A_11_P0000025692	BM538907	BM538907	gb|hb02c06.g1 Canis cDNAs from testes cells Canis familiaris cDNA clone hb02c06 5', mRNA sequence [BM538907]
2.78229	A_11_P206293	LOC488984	XM_843847	gb|PREDICTED: Canis familiaris similar to Actin, alpha skeletal muscle (Alpha-actin 1), transcript variant 2 (LOC488984), mRNA [XM_843847]
2.76373	A_11_P163693	TC55776	TC55776	Unknown
2.76097	A_11_P106019	TAGLN	XM_856022	gb|PREDICTED: Canis familiaris similar to transgelin, transcript variant 3 (LOC479424), mRNA [XM_856022]
2.73421	A_11_P115926	FHL1	XM_549282	gb|PREDICTED: Canis familiaris similar to four and a half LIM domains 1, transcript variant 1 (LOC492162), mRNA [XM_549282]
2.7118	A_11_P176483	LOC488984	XM_843847	gb|PREDICTED: Canis familiaris similar to Actin, alpha skeletal muscle (Alpha-actin 1), transcript variant 2 (LOC488984), mRNA [XM_843847]
2.70497	A_11_P111811	OGN	XM_848247	gb|PREDICTED: Canis familiaris similar to Mimecan precursor (Osteoglycin) (Osteoinductive factor) (OIF) (LOC610704), mRNA [XM_848247]
2.69233	A_11_P0000020052	DMD	NM_001003343	ref|Canis lupus familiaris dystrophin (muscular dystrophy, Duchenne and Becker types) (DMD), mRNA [NM_001003343]
2.67305	A_11_P0000037206	TC68286	TC68286	Unknown
2.63045	A_11_P051436	ENSCAFT00000022802	ENSCAFT00000022802	ens|Fibronectin (FN) (Fragment). [Source:Uniprot/SWISSPROT;Acc:Q28275] [ENSCAFT00000022802]
2.62612	A_11_P110821	SLC22A3	XM_533467	gb|PREDICTED: Canis familiaris similar to solute carrier family 22 member 3 (LOC476261), mRNA [XM_533467]
2.61718	A_11_P136836	LOC488984	XM_843847	gb|PREDICTED: Canis familiaris similar to Actin, alpha skeletal muscle (Alpha-actin 1), transcript variant 2 (LOC488984), mRNA [XM_843847]
2.5984	A_11_P0000019246	DN879822	DN879822	gb|nae29h08.y1 Dog eye eye minus lens and cornea. Unnormalized (nae) Canis familiaris cDNA clone nae29h08 5', mRNA sequence [DN879822]
2.59353	A_11_P0000019749	PTGS1	NM_001003023	ref|Canis lupus familiaris prostaglandin-endoperoxide synthase 1 (prostaglandin G/H synthase and cyclooxygenase) (PTGS1), mRNA [NM_001003023]
2.58628	A_11_P101476	LOC491592	XM_548713	gb|PREDICTED: Canis familiaris similar to ankyrin repeat domain 26 (LOC491592), mRNA [XM_548713]
2.56682	A_11_P0000024536	PPAP2B	XM_536696	gb|PREDICTED: Canis familiaris similar to phosphatidic acid phosphatase type 2B (LOC479557), mRNA [XM_536696]
2.52641	A_11_P153258	PPAP2B	XM_536696	gb|PREDICTED: Canis familiaris similar to phosphatidic acid phosphatase type 2B (LOC479557), mRNA [XM_536696]
2.48881	A_11_P199243	C1QTNF1	XM_843609	gb|PREDICTED: Canis familiaris similar to C1q and tumor necrosis factor related protein 1 isoform 1, transcript variant 2 (LOC483346), mRNA [XM_843609]
2.48134	A_11_P051551	TPM1	ENSCAFT00000026876	ens|Tropomyosin (Fragment). [Source:Uniprot/SPTREMBL;Acc:O62731] [ENSCAFT00000026876]
2.46005	A_11_P0000024775	MYH11	XM_857511	gb|PREDICTED: Canis familiaris similar to smooth muscle myosin heavy chain 11 isoform SM1, transcript variant 16 (LOC479836), mRNA [XM_857511]
2.45882	A_11_P0000019537	ADCY5	M88649	gb|Canis familiaris adenylyl cyclase type V mRNA, partial cds. [M88649]
2.45786	A_11_P125286	LOC480803	XM_537918	gb|PREDICTED: Canis familiaris similar to ankyrin repeat domain 26 (LOC480803), mRNA [XM_537918]
2.42856	A_11_P150518	TC48376	TC48376	tc|MALAT_HUMAN (Q9UHZ2) Metastasis-associated lung adenocarcinoma transcript 1, partial (54%) [TC48376]
2.40744	A_11_P196243	CF412534	CF412534	gb|CH3#080_C09MF Canine heart normalized cDNA Library in pBluescript Canis familiaris cDNA clone CH3#080_C09 5', mRNA sequence [CF412534]
2.40479	A_11_P0000014841	DN368051	DN368051	gb|LIB3731-002-Q6-K7-H5 LIB3731 Canis familiaris cDNA clone CLN2470649, mRNA sequence [DN368051]
2.39266	A_11_P000006343	CN005552	CN005552	gb|ip32c07.g1 Brain - Cerebellum Library (DOGEST8) Canis familiaris cDNA clone ip32c07, mRNA sequence [CN005552]
2.3633	A_11_P000006619	CO586466	CO586466	gb|DG2-130p9 DG2-brain Canis familiaris cDNA 3', mRNA sequence [CO586466]
2.34576	A_11_P168558	ENSCAFT00000022799	ENSCAFT00000022799	ens|Fibronectin (FN) (Fragment). [Source:Uniprot/SWISSPROT;Acc:Q28275] [ENSCAFT00000022799]
2.33129	A_11_P081791	TCAP	XM_858636	gb|PREDICTED: Canis familiaris similar to Telethonin (Titin cap protein), transcript variant 3 (LOC608508), mRNA [XM_858636]
2.32152	A_11_P0000032259	LOC488991	XM_843985	gb|PREDICTED: Canis familiaris similar to Protein FAM13C1, transcript variant 2 (LOC488991), mRNA [XM_843985]
2.30906	A_11_P065841	PDZRN4	XM_543731	gb|PREDICTED: Canis familiaris similar to PDZ domain containing RING finger protein 4 (Ligand of Numb-protein X 4) (SEMACAP3-like protein) (LOC486605), mRNA [XM_543731]
2.30102	A_11_P101566	LOC607572	XM_844308	gb|PREDICTED: Canis familiaris similar to ankyrin repeat domain 26 (LOC607572), mRNA [XM_844308]
2.28628	A_11_P085921	PPP1R12A	XM_859971	gb|PREDICTED: Canis familiaris similar to Protein phosphatase 1 regulatory subunit 12A (Myosin phosphatase targeting subunit 1) (Myosin phosphatase target subunit 1) (Protein phosphatase myosin-binding subunit), transcript variant 13 (LOC475411), mRNA [XM
2.28567	A_11_P204568	TC73854	TC73854	Unknown
2.28028	A_11_P0000024197	TC47203	TC47203	Unknown
2.26964	A_11_P200643	TC72438	TC72438	Unknown
2.25913	A_11_P0000040404	ENSCAFT00000034820	ENSCAFT00000034820	ens|NADH-ubiquinone oxidoreductase chain 1 (EC 1.6.5.3) (NADH dehydrogenase subunit 1). [Source:Uniprot/SWISSPROT;Acc:P92604] [ENSCAFT00000034820]
2.2525	A_11_P151828	TC49198	TC49198	tc|Q6IPV7_HUMAN (Q6IPV7) Glutathione S-transferase theta 2, partial (87%) [TC49198]
2.24541	A_11_P077026	TC68437	TC68437	tc|Q6FIG1_HUMAN (Q6FIG1) 60S ribosomal protein L36, complete [TC68437]
2.24164	A_11_P0000032665	EIF5A	XM_843935	gb|PREDICTED: Canis familiaris similar to eukaryotic translation initiation factor 5A, transcript variant 2 (LOC489468), mRNA [XM_843935]
2.23078	A_11_P000005073	CF411109	CF411109	gb|CH3#071_F03MF Canine heart normalized cDNA Library in pBluescript Canis familiaris cDNA clone CH3#071_F03 5', mRNA sequence [CF411109]
2.22423	A_11_P138291	LOC487072	XM_544200	gb|PREDICTED: Canis familiaris similar to ribosomal protein L36 (LOC487072), mRNA [XM_544200]
2.20609	A_11_P068516	MPP2	XM_542276	gb|PREDICTED: Canis familiaris similar to Channel associated protein of synapse-110 (Chapsyn-110) (Discs, large homolog 2) (LOC485158), mRNA [XM_542276]
2.20153	A_11_P0000040664	TC62344	TC62344	Unknown
2.19513	A_11_P0000028612	ACTN4	XM_862351	gb|PREDICTED: Canis familiaris similar to actinin, alpha 4, transcript variant 14 (LOC484526), mRNA [XM_862351]
2.19199	A_11_P055781	DN391816	DN391816	gb|LIB3934-038-A1-K1-B10 LIB3934 Canis familiaris cDNA clone CLN12935355, mRNA sequence [DN391816]
2.1784	A_11_P0000028756	FOXP1	XM_858603	gb|PREDICTED: Canis familiaris similar to Forkhead box protein P1, transcript variant 22 (LOC484692), mRNA [XM_858603]
2.16365	A_11_P153053	TC49895	TC49895	tc|Q6QI17_RAT (Q6QI17) LRRGT00191, partial (4%) [TC49895]
2.16126	A_11_P0000024688	GNB2	XM_854163	gb|PREDICTED: Canis familiaris similar to guanine nucleotide-binding protein, beta 2, transcript variant 7 (LOC479733), mRNA [XM_854163]
2.16071	A_11_P131771	CO710149	CO710149	gb|DG14-144e20 DG14-muscle Canis familiaris cDNA 3', mRNA sequence [CO710149]
2.15959	A_11_P0000018090	ITIH4	XM_843672	gb|PREDICTED: Canis familiaris similar to inter-alpha (globulin) inhibitor H4 (plasma Kallikrein-sensitive glycoprotein) (LOC607088), mRNA [XM_843672]
2.15858	A_11_P0000029752	PTGIS	XM_543043	gb|PREDICTED: Canis familiaris similar to prostaglandin I2 (prostacyclin) synthase (LOC485919), mRNA [XM_543043]
2.14689	A_11_P0000014010	CX007645	CX007645	gb|io29e09.g1 Whole Heart Library (DOGEST5) Canis familiaris cDNA, mRNA sequence [CX007645]
2.14396	A_11_P0000019995	CXCR7	NM_001003281	ref|Canis lupus familiaris chemokine (C-X-C motif) receptor 7 (CXCR7), mRNA [NM_001003281]
2.1437	A_11_P065166	SERPINI1	XM_535853	gb|PREDICTED: Canis familiaris similar to Neuroserpin precursor (Serpin I1) (Protease inhibitor 12) (LOC478684), mRNA [XM_535853]
2.14087	A_11_P158243	FHL1	XM_549282	gb|PREDICTED: Canis familiaris similar to four and a half LIM domains 1, transcript variant 1 (LOC492162), mRNA [XM_549282]
2.11306	A_11_P075416	SLMAP	XM_533781	gb|PREDICTED: Canis familiaris similar to sarcolemma associated protein, transcript variant 1 (LOC476577), mRNA [XM_533781]
2.1099	A_11_P205453	SFRS5	XM_862203	gb|PREDICTED: Canis familiaris similar to Splicing factor, arginine [XM_862203]
2.10873	A_11_P0000022715	PALLD	XM_534546	gb|PREDICTED: Canis familiaris similar to palladin, transcript variant 1 (LOC477351), mRNA [XM_534546]
2.10544	A_11_P116956	LOC610182	DN753786	gb|GL-Cf-10582 GLGC-LIB0001-cf Canis familiaris Normalized Mixed Tissue cDNA Library Canis familiaris cDNA, mRNA sequence [DN753786]
2.09296	A_11_P074686	LOC476059	XM_849966	gb|PREDICTED: Canis familiaris similar to AHNAK nucleoprotein isoform 1 (LOC476059), mRNA [XM_849966]
2.08329	A_11_P211838	ACADVL	XM_546581	gb|PREDICTED: Canis familiaris similar to Acyl-CoA dehydrogenase, very-long-chain specific, mitochondrial precursor (VLCAD), transcript variant 1 (LOC489463), mRNA [XM_546581]
2.08281	A_11_P0000023382	LOC478170	CN002479	gb|ip05d10.g1 Brain - Cerebellum Library (DOGEST8) Canis familiaris cDNA clone ip05d10, mRNA sequence [CN002479]
2.0778	A_11_P058431	PHLDB2	XM_535736	gb|PREDICTED: Canis familiaris similar to pleckstrin homology-like domain, family B, member 2, transcript variant 1 (LOC478560), mRNA [XM_535736]
2.076	A_11_P200313	SCUBE2	XM_858473	gb|PREDICTED: Canis familiaris similar to CEGP1 protein, transcript variant 5 (LOC485382), mRNA [XM_858473]
2.06914	A_11_P0000022891	TC49198	TC49198	tc|Q6IPV7_HUMAN (Q6IPV7) Glutathione S-transferase theta 2, partial (87%) [TC49198]
2.06565	A_11_P0000020384	LOC474535	XM_531764	gb|PREDICTED: Canis familiaris hypothetical LOC474535 (LOC474535), mRNA [XM_531764]
2.05783	A_11_P0000039749	TC71411	TC71411	Unknown
2.05714	A_11_P00000149	SPTBN1	XM_531827	gb|PREDICTED: Canis familiaris beta-spectrin, transcript variant 1 (LOC403743), mRNA [XM_531827]
2.05202	A_11_P0000020471	CDO1	XM_531867	gb|PREDICTED: Canis familiaris similar to Cysteine dioxygenase type I (CDO) (CDO-I) (LOC474637), mRNA [XM_531867]
2.04181	A_11_P0000026042	LOC481389	DN425034	gb|LIB4216-043-R1-K1-H8 LIB4216 Canis familiaris cDNA clone CLN10813412, mRNA sequence [DN425034]
2.04119	A_11_P0000073	A_11_P0000073	A_11_P0000073	Unknown
2.03664	A_11_P0000041320	TC62268	TC62268	Unknown
2.02458	A_11_P114361	DMD	NM_001003343	ref|Canis lupus familiaris dystrophin (muscular dystrophy, Duchenne and Becker types) (DMD), mRNA [NM_001003343]
2.02324	A_11_P0000023142	LOC477861	XM_535053	gb|PREDICTED: Canis familiaris hypothetical LOC477861 (LOC477861), mRNA [XM_535053]
2.01774	A_11_P153933	ERRFI1	XM_546756	gb|PREDICTED: Canis familiaris similar to mitogen-inducible gene 6 protein (LOC489636), mRNA [XM_546756]
2.01683	A_11_P0000023909	LOC478805	XM_845334	gb|PREDICTED: Canis familiaris similar to N-chimaerin (NC) (N-chimerin) (Alpha chimerin) (A-chimaerin) (Rho-GTPase-activating protein 2), transcript variant 2 (LOC478805), mRNA [XM_845334]
2.00927	A_11_P151618	TC49075	TC49075	tc|1MDU_B Chain B, Crystal Structure Of The Chicken Actin Trimer Complexed With Human Gelsolin Segment 1 (Gs-1). {Gallus gallus} (exp=-1; wgp=0; cg=0), partial (46%) [TC49075]
2.00358	A_11_P201853	CF412604	CF412604	gb|CH3#080_G02MF Canine heart normalized cDNA Library in pBluescript Canis familiaris cDNA clone CH3#080_G02 5', mRNA sequence [CF412604]
2.00255	A_11_P00000697	ANGPTL1	NM_001109813	ref|Canis lupus familiaris angiopoietin-like 1 (ANGPTL1), mRNA [NM_001109813]
2.00153	A_11_P0000041452	TC77749	TC77749	tc|BC014535 parvin, alpha {Homo sapiens} (exp=-1; wgp=0; cg=0), partial (56%) [TC77749]
